# Supplementary material for: Single-step in vitro reconstitution of the Escherichia coli ribosome mediated by two GTPase factors, EngA and ObgE
Source: eLife. 2026 Jun 18;15:RP109916. doi: 10.7554/eLife.109916 (PMC13278734; doi:10.7554/eLife.109916)
Supplement: Figure 7—source data 2. [file elife-109916-fig7-data2.zip]

Archive with 1 entries (1 files):
- Figure7-SourceData2.pdf
